# Supplementary material for: Exosomes Derived from Adipose Tissue-Derived Mesenchymal Stromal Cells Prevent Medication-Related Osteonecrosis of the Jaw through IL-1RA
Source: Int J Mol Sci. 2023 May 12;24(10):8694. doi: 10.3390/ijms24108694 (PMC10218172; doi:10.3390/ijms24108694)
Supplement: Supplementary file 1 [file ijms-24-08694-s001.zip]

Archive with 1 entries (1 files):
- ijms-2243793-supplementary.pdf
